# Supplementary material for: High-Intensity Interval Training During Cancer Prehabilitation May Improve Cardiorespiratory Fitness: A Meta-Analysis
Source: Healthcare (Basel). 2025 Nov 24;13(23):3030. doi: 10.3390/healthcare13233030 (PMC12692185; doi:10.3390/healthcare13233030)
Supplement: Supplementary file 1 [file healthcare-13-03030-s001.zip]

Archive with 1 entries (1 files):
- healthcare-3952161-supplementary.pdf
